# Supplementary material for: BaCo2(AsO4)2
Source: Acta Crystallogr Sect E Struct Rep Online. 2008 Aug 16;64(Pt 9):i58–9. doi: 10.1107/S1600536808025865 (PMC2960660; doi:10.1107/S1600536808025865)
Supplement: Supplementary file 1 [file e-64-00i58-sup1.cif]

##############################################################################
###                                                                        ###
###        Electronic paper (Acta Crystallographica Section E)             ###
###                                                                        ###
##############################################################################
#                                                                            #
# This CIF contains the data in a paper accepted for publication in Acta     #
# Crystallographica Section E. It conforms to the requirements of Notes      #
# for Authors for Section E, and has been peer reviewed under the auspices   #
# of the IUCr Commission on Journals.                                        #
#                                                                            #
# Full details of the Crystallographic Information File format               #
# are given in the paper "The Crystallographic Information File (CIF):       #
# a New Standard Archive File for Crystallography" by S. R. Hall, F. H.      #
# Allen and I. D. Brown [Acta Cryst. (1991), A47, 655-685].                  #
#                                                                            #
# The current version of the core CIF dictionary is obtainable from          #
# ftp://ftp.iucr.org/pub/cif_core.dic. The current version number is 2.4.    #
#                                                                            #
# Software is freely available for graphical display of the structure(s) in  #
# this CIF.  For information consult the CIF home page http://www.iucr.org/  #
# cif/home.html                                                              #
#                                                                            #
# This file may be used for bona fide research purposes within the           #
# scientific community so long as proper attribution is given to the journal # 
# article from which it was obtained.                                        #
#                                                                            #
##############################################################################
                                             
data_global
_audit_creation_method     'WinGX routine CIF_UPDATE'
_audit_conform_dict_name     cif_core.dic
_audit_conform_dict_version     2.2
_journal_date_recd_electronic     2008-08-06
_journal_date_accepted     2008-08-11
_journal_name_full     'Acta Crystallographica, Section E'
_journal_year     2008
_journal_volume     64
_journal_issue      9
_journal_page_first     i58
_journal_page_last     i59
_journal_paper_category     QI
_journal_coeditor_code     WM2189
_publ_contact_author_name     'Dordevic, Tamara'
_publ_contact_author_address
;
Institut fur Mineralogie und Kristallographie
Universitat Wien-Geozentrum
Althanstrasse 14
A-1090 Vienna
Austria
;
_publ_contact_author_email     tamara.djordjevic@univie.ac.at
_publ_contact_author_fax     '+43-1-4277-9532'
_publ_contact_author_phone     '+43-1-4277-53239'
_publ_section_title
;
BaCo~2~(AsO~4~)~2~
;
loop_
    _publ_author_name
    _publ_author_address
    '\/Dordevi\'c, Tamara'
;
Institut f\"ur Mineralogie und Kristallographie
Universit\"at Wien-Geozentrum
Althanstrasse 14
A-1090 Vienna
Austria
;
data_I
_audit_creation_method     SHELXL97
_chemical_name_systematic
;
Barium dicobalt(II) bis-arsenate(V)
;
_chemical_name_common     'Barium Cobalt Arsenate'
_chemical_formula_sum     'As2 Ba1 Co2 O8'
_chemical_formula_structural     'Ba Co2 (As O4)2'
_chemical_formula_iupac     'Ba Co2 (As O4)2'
_chemical_formula_weight     533.04
_chemical_melting_point     ?
_symmetry_cell_setting     hexagonal
_symmetry_space_group_name_H-M     'R -3'
_symmetry_space_group_name_hall     '-R 3'
loop_
    _symmetry_equiv_pos_as_xyz
    'x, y, z'
    '-y, x-y, z'
    '-x+y, -x, z'
    'x+2/3, y+1/3, z+1/3'
    '-y+2/3, x-y+1/3, z+1/3'
    '-x+y+2/3, -x+1/3, z+1/3'
    'x+1/3, y+2/3, z+2/3'
    '-y+1/3, x-y+2/3, z+2/3'
    '-x+y+1/3, -x+2/3, z+2/3'
    '-x, -y, -z'
    'y, -x+y, -z'
    'x-y, x, -z'
    '-x+2/3, -y+1/3, -z+1/3'
    'y+2/3, -x+y+1/3, -z+1/3'
    'x-y+2/3, x+1/3, -z+1/3'
    '-x+1/3, -y+2/3, -z+2/3'
    'y+1/3, -x+y+2/3, -z+2/3'
    'x-y+1/3, x+2/3, -z+2/3'
_cell_length_a     5.0070(10)
_cell_length_b     5.0070(10)
_cell_length_c     23.491(5)
_cell_angle_alpha     90.00
_cell_angle_beta     90.00
_cell_angle_gamma     120.00
_cell_volume     510.02(18)
_cell_formula_units_Z     3
_cell_measurement_reflns_used     675
_cell_measurement_theta_min     1.018
_cell_measurement_theta_max     30.034
_cell_measurement_temperature     293(2)
_exptl_crystal_description     'pseudo-hexagonal plate'
_exptl_crystal_colour     pink
_exptl_crystal_size_max     0.09
_exptl_crystal_size_mid     0.05
_exptl_crystal_size_min     0.05
_exptl_crystal_density_diffrn     5.206
_exptl_crystal_density_meas     ?
_exptl_crystal_density_method     'not measured'
_exptl_crystal_F_000     720
_exptl_absorpt_coefficient_mu     20.217
_exptl_absorpt_correction_type     multi-scan
_exptl_absorpt_process_details
                    '(Otwinowski & Minor, 1997; Otwinowski <i>et al.</i>, 2003)'
_exptl_absorpt_correction_T_min     0.2212
_exptl_absorpt_correction_T_max     0.3623
_diffrn_ambient_temperature     293(2)
_diffrn_radiation_type     MoK\a
_diffrn_radiation_wavelength     0.71073
_diffrn_radiation_source     'fine-focus sealed tube'
_diffrn_radiation_monochromator     graphite
_diffrn_measurement_device_type     'Nonius KappaCCD'
_diffrn_measurement_method     '\f and \w'
_diffrn_detector_area_resol_mean     ?
_diffrn_reflns_number     681
_diffrn_reflns_av_R_equivalents     0.0091
_diffrn_reflns_av_sigmaI/netI     0.0129
_diffrn_reflns_theta_min     2.60
_diffrn_reflns_theta_max     30.03
_diffrn_reflns_theta_full     30.03
_diffrn_measured_fraction_theta_max     1.000
_diffrn_measured_fraction_theta_full     1.000
_diffrn_reflns_limit_h_min     -7
_diffrn_reflns_limit_h_max     7
_diffrn_reflns_limit_k_min     -5
_diffrn_reflns_limit_k_max     5
_diffrn_reflns_limit_l_min     -33
_diffrn_reflns_limit_l_max     33
_diffrn_standards_number     0
_diffrn_standards_interval_count     .
_diffrn_standards_interval_time     .
_diffrn_standards_decay_%     ?
_refine_special_details
;
 Refinement of F^2^ against ALL reflections.  The weighted R-factor wR and
 goodness of fit S are based on F^2^, conventional R-factors R are based
 on F, with F set to zero for negative F^2^. The threshold expression of
 F^2^ > 2sigma(F^2^) is used only for calculating R-factors(gt) etc. and is
 not relevant to the choice of reflections for refinement.  R-factors based
 on F^2^ are statistically about twice as large as those based on F, and R-
 factors based on ALL data will be even larger.
;
_reflns_number_total     341
_reflns_number_gt     336
_reflns_threshold_expression     I>2\s(I)
_refine_ls_structure_factor_coef     Fsqd
_refine_ls_matrix_type     full
_refine_ls_R_factor_all     0.0144
_refine_ls_R_factor_gt     0.0141
_refine_ls_wR_factor_gt     0.0379
_refine_ls_wR_factor_ref     0.0380
_refine_ls_goodness_of_fit_ref     1.296
_refine_ls_restrained_S_all     1.296
_refine_ls_number_reflns     341
_refine_ls_number_parameters     22
_refine_ls_number_restraints     0
_refine_ls_weighting_scheme     calc
_refine_ls_weighting_details
             'w = 1/[\s^2^(Fo^2^)+(0.0133P)^2^+3.104P] where P=(Fo^2^+2Fc^2^)/3'
_atom_sites_solution_primary     isomor
_atom_sites_solution_secondary     ?
_refine_ls_shift/su_max     0.000
_refine_ls_shift/su_mean     0.000
_refine_diff_density_max     0.964
_refine_diff_density_min     -1.094
_refine_ls_extinction_method     'SHELXL97 (Sheldrick, 2008)'
_refine_ls_extinction_coef     0.0118(5)
_refine_ls_extinction_expression
                                  'Fc^*^=kFc[1+0.001xFc^2^\l^3^/sin(2\q)]^-1/4^'
loop_
    _atom_type_symbol
    _atom_type_description
    _atom_type_scat_dispersion_real
    _atom_type_scat_dispersion_imag
    _atom_type_scat_source
    'O' 'O' 0.0106 0.0060
                         'International Tables Vol C Tables 4.2.6.8 and 6.1.1.4'
    'Zn' 'Zn' 0.2839 1.4301
                         'International Tables Vol C Tables 4.2.6.8 and 6.1.1.4'
    'As' 'As' 0.0499 2.0058
                         'International Tables Vol C Tables 4.2.6.8 and 6.1.1.4'
    'Ba' 'Ba' -0.3244 2.2819
                         'International Tables Vol C Tables 4.2.6.8 and 6.1.1.4'
_computing_data_collection     'COLLECT (Nonius, 2002)'
_computing_cell_refinement     'SCALEPACK (Otwinowski & Minor, 1997)'
_computing_data_reduction     'DENZO-SMN (Otwinowski <i>et al.</i>, 2003)'
_computing_structure_solution
;
starting parameters from an isostructural compound (Eymond <i>et al.</i>,
1969<i>a</i>)
;
_computing_structure_refinement
                         'SHELXL97 (Sheldrick, 2008) and WinGX (Farrugia, 1999)'
_computing_molecular_graphics     'ATOMS (Dowty, 2000)'
_computing_publication_material     'publCIF (Westrip, 2008)'
loop_
    _atom_site_type_symbol
    _atom_site_label
    _atom_site_fract_x
    _atom_site_fract_y
    _atom_site_fract_z
    _atom_site_U_iso_or_equiv
    _atom_site_adp_type
    _atom_site_calc_flag
    _atom_site_refinement_flags
    _atom_site_occupancy
    _atom_site_disorder_assembly
    _atom_site_disorder_group
    Ba Ba1 0.0000 0.0000 0.0000 0.01170(15) Uani d S 1 . .
    Co Co1 0.0000 0.0000 0.17014(2) 0.00614(16) Uani d S 1 . .
    As As1 0.3333 0.6667 0.091941(18) 0.00473(15) Uani d S 1 . .
    O O1 0.3333 0.6667 0.02145(13) 0.0118(6) Uani d S 1 . .
    O O2 0.0163(4) 0.3375(4) 0.11476(7) 0.0077(3) Uani d . 1 . .
loop_
    _atom_site_aniso_label
    _atom_site_aniso_U_11
    _atom_site_aniso_U_22
    _atom_site_aniso_U_33
    _atom_site_aniso_U_12
    _atom_site_aniso_U_13
    _atom_site_aniso_U_23
    Ba1 0.01138(17) 0.01138(17) 0.0124(2) 0.00569(8) 0.000 0.000
    Co1 0.00474(19) 0.00474(19) 0.0089(3) 0.00237(9) 0.000 0.000
    As1 0.00414(16) 0.00414(16) 0.0059(2) 0.00207(8) 0.000 0.000
    O1 0.0149(9) 0.0149(9) 0.0055(13) 0.0075(5) 0.000 0.000
    O2 0.0055(7) 0.0050(7) 0.0116(8) 0.0019(6) 0.0017(6) 0.0020(6)
_geom_special_details
;
 All esds (except the esd in the dihedral angle between two l.s. planes)
 are estimated using the full covariance matrix.  The cell esds are taken
 into account individually in the estimation of esds in distances, angles
 and torsion angles; correlations between esds in cell parameters are only
 used when they are defined by crystal symmetry.  An approximate (isotropic)
 treatment of cell esds is used for estimating esds involving l.s. planes.
;
loop_
    _geom_bond_atom_site_label_1
    _geom_bond_atom_site_label_2
    _geom_bond_site_symmetry_2
    _geom_bond_distance
    _geom_bond_publ_flag
    Ba1 O1 10_565 2.9344(8) ?
    Ba1 O1 1_545 2.9344(8) ?
    Ba1 O1 10 2.9344(8) ?
    Ba1 O1 . 2.9344(8) y
    Ba1 O1 10_665 2.9344(8) ?
    Ba1 O1 1_445 2.9344(8) ?
    Ba1 O2 3 3.1611(17) ?
    Ba1 O2 . 3.1611(17) y
    Ba1 O2 2 3.1611(17) ?
    Ba1 O2 10 3.1611(17) ?
    Ba1 O2 12 3.1611(17) ?
    Ba1 O2 11 3.1611(17) ?
    Co1 O2 14_445 2.0791(17) ?
    Co1 O2 15 2.0791(17) y
    Co1 O2 13_455 2.0792(17) ?
    Co1 O2 2 2.1017(17) ?
    Co1 O2 . 2.1017(17) y
    Co1 O2 3 2.1017(17) ?
    As1 O1 . 1.656(3) y
    As1 O2 3_565 1.7050(17) ?
    As1 O2 . 1.7050(17) y
    As1 O2 2_665 1.7050(17) ?
loop_
    _geom_angle_atom_site_label_1
    _geom_angle_atom_site_label_2
    _geom_angle_atom_site_label_3
    _geom_angle_site_symmetry_1
    _geom_angle_site_symmetry_3
    _geom_angle
    _geom_angle_publ_flag
    O1 Ba1 O1 10_565 1_545 180.00(12) ?
    O1 Ba1 O1 10_565 10 117.11(3) ?
    O1 Ba1 O1 1_545 10 62.89(3) ?
    O1 Ba1 O1 10_565 . 62.89(3) ?
    O1 Ba1 O1 1_545 . 117.11(3) ?
    O1 Ba1 O1 10 . 180.00(12) ?
    O1 Ba1 O1 10_565 10_665 117.11(3) ?
    O1 Ba1 O1 1_545 10_665 62.89(3) ?
    O1 Ba1 O1 10 10_665 117.11(3) ?
    O1 Ba1 O1 . 10_665 62.89(3) ?
    O1 Ba1 O1 10_565 1_445 62.89(3) ?
    O1 Ba1 O1 1_545 1_445 117.11(3) ?
    O1 Ba1 O1 10 1_445 62.89(3) ?
    O1 Ba1 O1 . 1_445 117.11(3) ?
    O1 Ba1 O1 10_665 1_445 180.00(12) ?
    O1 Ba1 O2 10_565 3 127.06(6) ?
    O1 Ba1 O2 1_545 3 52.94(6) ?
    O1 Ba1 O2 10 3 97.15(6) ?
    O1 Ba1 O2 . 3 82.85(6) ?
    O1 Ba1 O2 10_665 3 73.28(6) ?
    O1 Ba1 O2 1_445 3 106.72(6) ?
    O1 Ba1 O2 10_565 . 73.28(6) ?
    O1 Ba1 O2 1_545 . 106.72(6) ?
    O1 Ba1 O2 10 . 127.06(6) ?
    O1 Ba1 O2 . . 52.94(6) ?
    O1 Ba1 O2 10_665 . 97.15(6) ?
    O1 Ba1 O2 1_445 . 82.85(6) ?
    O2 Ba1 O2 3 . 53.78(5) ?
    O1 Ba1 O2 10_565 2 97.15(6) ?
    O1 Ba1 O2 1_545 2 82.85(6) ?
    O1 Ba1 O2 10 2 73.28(6) ?
    O1 Ba1 O2 . 2 106.72(6) ?
    O1 Ba1 O2 10_665 2 127.06(6) ?
    O1 Ba1 O2 1_445 2 52.94(6) ?
    O2 Ba1 O2 3 2 53.78(5) ?
    O2 Ba1 O2 . 2 53.78(5) ?
    O1 Ba1 O2 10_565 10 106.72(6) ?
    O1 Ba1 O2 1_545 10 73.28(6) ?
    O1 Ba1 O2 10 10 52.94(6) ?
    O1 Ba1 O2 . 10 127.06(6) ?
    O1 Ba1 O2 10_665 10 82.85(6) ?
    O1 Ba1 O2 1_445 10 97.15(6) ?
    O2 Ba1 O2 3 10 126.22(5) ?
    O2 Ba1 O2 . 10 180.00(7) ?
    O2 Ba1 O2 2 10 126.22(5) ?
    O1 Ba1 O2 10_565 12 52.94(6) ?
    O1 Ba1 O2 1_545 12 127.06(6) ?
    O1 Ba1 O2 10 12 82.85(6) ?
    O1 Ba1 O2 . 12 97.15(6) ?
    O1 Ba1 O2 10_665 12 106.72(6) ?
    O1 Ba1 O2 1_445 12 73.28(6) ?
    O2 Ba1 O2 3 12 180.00(7) ?
    O2 Ba1 O2 . 12 126.22(5) ?
    O2 Ba1 O2 2 12 126.22(5) ?
    O2 Ba1 O2 10 12 53.78(5) ?
    O1 Ba1 O2 10_565 11 82.85(6) ?
    O1 Ba1 O2 1_545 11 97.15(6) ?
    O1 Ba1 O2 10 11 106.72(6) ?
    O1 Ba1 O2 . 11 73.28(6) ?
    O1 Ba1 O2 10_665 11 52.94(6) ?
    O1 Ba1 O2 1_445 11 127.06(6) ?
    O2 Ba1 O2 3 11 126.22(5) ?
    O2 Ba1 O2 . 11 126.22(5) ?
    O2 Ba1 O2 2 11 180.00(3) ?
    O2 Ba1 O2 10 11 53.78(5) ?
    O2 Ba1 O2 12 11 53.78(5) ?
    O2 Co1 O2 14_445 15 92.91(7) ?
    O2 Co1 O2 14_445 13_455 92.91(7) ?
    O2 Co1 O2 15 13_455 92.91(7) ?
    O2 Co1 O2 14_445 2 92.34(6) ?
    O2 Co1 O2 15 2 174.36(6) ?
    O2 Co1 O2 13_455 2 88.86(9) ?
    O2 Co1 O2 14_445 . 174.36(6) ?
    O2 Co1 O2 15 . 88.86(9) ?
    O2 Co1 O2 13_455 . 92.34(6) ?
    O2 Co1 O2 2 . 85.72(7) ?
    O2 Co1 O2 14_445 3 88.86(9) ?
    O2 Co1 O2 15 3 92.34(6) ?
    O2 Co1 O2 13_455 3 174.36(6) ?
    O2 Co1 O2 2 3 85.72(7) ?
    O2 Co1 O2 . 3 85.72(7) ?
    O1 As1 O2 . 3_565 108.33(6) ?
    O1 As1 O2 . . 108.33(6) ?
    O2 As1 O2 3_565 . 110.59(5) ?
    O1 As1 O2 . 2_665 108.33(6) ?
    O2 As1 O2 3_565 2_665 110.59(5) ?
    O2 As1 O2 . 2_665 110.59(5) ?
