# Supplementary material for: BaCo2(AsO4)2
Source: Acta Crystallogr Sect E Struct Rep Online. 2008 Aug 16;64(Pt 9):i58–9. doi: 10.1107/S1600536808025865 (PMC2960660; doi:10.1107/S1600536808025865)
Supplement: Supplementary file 2 [file e-64-00i58-Isup2.hkl]

#
# h,k,l, Fc-squared, Fo-squared, sigma(Fo-squared) and status flag
#
data_I
_shelx_title ' r44rosa3- in R-3'
_shelx_refln_list_code          4
_shelx_F_calc_maximum      394.17
_exptl_crystal_F_000       720.00
_reflns_d_resolution_high  0.7100
 
loop_
 _symmetry_equiv_pos_as_xyz
 'x, y, z'
 '-y, x-y, z'
 '-x+y, -x, z'
 'x+2/3, y+1/3, z+1/3'
 '-y+2/3, x-y+1/3, z+1/3'
 '-x+y+2/3, -x+1/3, z+1/3'
 'x+1/3, y+2/3, z+2/3'
 '-y+1/3, x-y+2/3, z+2/3'
 '-x+y+1/3, -x+2/3, z+2/3'
 '-x, -y, -z'
 'y, -x+y, -z'
 'x-y, x, -z'
 '-x+2/3, -y+1/3, -z+1/3'
 'y+2/3, -x+y+1/3, -z+1/3'
 'x-y+2/3, x+1/3, -z+1/3'
 '-x+1/3, -y+2/3, -z+2/3'
 'y+1/3, -x+y+2/3, -z+2/3'
 'x-y+1/3, x+2/3, -z+2/3'
 
_cell_length_a     5.0070
_cell_length_b     5.0070
_cell_length_c    23.4910
_cell_angle_alpha  90.000
_cell_angle_beta   90.000
_cell_angle_gamma 120.000
 
_shelx_F_squared_multiplier     1.000
 
loop_
 _refln_index_h
 _refln_index_k
 _refln_index_l
 _refln_F_squared_calc
 _refln_F_squared_meas
 _refln_F_squared_sigma
 _refln_observed_status
  -1   2   0   155373.30   136780.19    872.46 o
   0   3   0   154839.39   151901.16   2291.43 o
  -2   4   0    76493.58    77340.96   1258.25 o
  -4   5   0    46119.79    46594.14    423.05 o
  -1   5   0    46130.89    46454.66    444.31 o
  -3   6   0    51810.45    53457.41    509.76 o
   0   6   0    35346.67    36890.16    540.73 o
  -1   1   1      926.28      825.09      6.79 o
  -3   2   1      277.11      236.30     13.56 o
   0   2   1     1092.53     1001.01     14.29 o
  -5   3   1      399.08      365.47     12.31 o
  -2   3   1     1084.87      993.00     11.43 o
   1   3   1      466.58      420.75      9.76 o
  -7   4   1       69.48       73.16     20.94 o
  -4   4   1      135.07      150.44      8.10 o
  -1   4   1       65.82       67.58      4.81 o
   2   4   1        7.28       34.41     29.68 o
  -6   5   1       24.67       25.59     12.87 o
  -3   5   1      176.62      171.45     10.00 o
   0   5   1      208.99      199.16     14.22 o
  -5   6   1      242.01      266.01     19.09 o
  -2   6   1      270.53      255.15     27.05 o
  -4   7   1        5.97       23.64     18.24 o
   0   1   2    28481.88    27470.68    173.67 o
  -2   2   2    16011.95    15118.48    101.64 o
   1   2   2    14113.12    14047.74    111.84 o
  -4   3   2    11920.39    11455.30    111.44 o
  -1   3   2    14717.10    14284.12     97.17 o
   2   3   2     6402.49     6367.42     72.92 o
  -6   4   2     5034.79     5031.28     73.63 o
  -3   4   2    11277.83    10851.95    144.25 o
   0   4   2    10300.49    10047.08    151.68 o
   3   4   2     4110.25     4030.19    116.17 o
  -5   5   2     4359.33     4367.12     95.10 o
  -2   5   2     6360.09     6191.11     66.69 o
   1   5   2     3933.87     3914.65     83.21 o
  -4   6   2     5422.44     5492.77     83.34 o
  -1   6   2     4057.00     4062.17     74.46 o
  -3   7   2     3851.56     3683.83     85.56 o
   0   0   3     4053.38     4206.49     70.75 o
   1   1   3     1311.54     1584.27     13.95 o
  -1   2   3    10210.97    10861.76     73.02 o
   2   2   3     2102.51     1940.77     22.58 o
  -3   3   3     1115.71     1205.73     12.50 o
   0   3   3     1116.07     1216.11     13.70 o
   3   3   3      392.13      332.66     18.62 o
  -5   4   3      310.53      304.72     12.30 o
  -2   4   3      547.77      571.32     11.94 o
   1   4   3      309.26      322.33     10.97 o
  -4   5   3      868.30      858.10     18.53 o
  -1   5   3      866.85      865.84     19.10 o
  -6   6   3      335.25      310.40     20.09 o
  -3   6   3      370.02      383.80     17.61 o
   0   6   3      336.23      309.55     22.42 o
  -1   1   4       37.76      141.84      2.25 o
  -3   2   4      105.81      122.90      9.45 o
   0   2   4       30.43       28.45      7.45 o
  -5   3   4       17.20       53.53     13.49 o
  -2   3   4       24.01       71.04      3.26 o
   1   3   4       21.48       44.04      6.16 o
  -4   4   4        1.90       19.59      6.71 o
  -1   4   4       53.85       56.78      5.21 o
   2   4   4       66.74      114.60     36.49 o
  -6   5   4       71.90      111.85     12.66 o
  -3   5   4      126.98      102.34     14.20 o
   0   5   4       68.87       83.21     12.15 o
  -5   6   4        7.78       65.41     29.08 o
  -2   6   4       30.87       28.41     10.71 o
   0   1   5   113803.63   111506.87    726.33 o
  -2   2   5    86655.37    85833.29    851.16 o
   1   2   5    61151.88    62580.95    472.26 o
  -4   3   5    43035.46    41344.57    412.16 o
  -1   3   5    67820.22    69469.30    421.76 o
   2   3   5    33434.46    33019.63    330.26 o
  -6   4   5    17647.75    17706.29    201.82 o
  -3   4   5    38992.46    39151.46    372.59 o
   0   4   5    34029.38    34287.45    488.85 o
  -5   5   5    24714.14    24996.30    274.42 o
  -2   5   5    31057.54    31463.67    298.86 o
   1   5   5    16357.49    16451.86    233.35 o
  -4   6   5    20914.62    21188.15    248.62 o
  -1   6   5    19054.32    19396.10    312.40 o
   0   0   6    10616.04    10224.25    297.53 o
   1   1   6    41283.73    42580.77    303.12 o
  -1   2   6     4109.34     3681.42     23.98 o
   2   2   6     1829.57     1765.75     20.10 o
  -3   3   6     3735.37     3564.04     50.09 o
   0   3   6     3738.09     3545.93     44.56 o
   3   3   6     1072.81     1001.02     24.86 o
  -5   4   6     6744.04     6606.60     70.15 o
  -2   4   6    13458.85    12807.57    106.18 o
   1   4   6     6736.32     6617.46     79.88 o
  -4   5   6      992.53      983.37     22.16 o
  -1   5   6      992.86      996.58     19.10 o
  -6   6   6      671.39      658.29     31.40 o
  -3   6   6     1032.00     1064.76     44.05 o
   0   6   6      675.86      703.03     51.06 o
  -1   1   7    93184.34    91753.37    550.13 o
  -3   2   7    55422.52    56582.77    351.96 o
   0   2   7    64977.25    66101.42    828.57 o
  -5   3   7    27317.17    27097.20    276.65 o
  -2   3   7    56270.29    57355.39    332.99 o
   1   3   7    41929.43    42148.14    359.21 o
  -4   4   7    36322.10    36498.95    325.34 o
  -1   4   7    41729.06    41895.32    373.98 o
   2   4   7    19894.09    20109.23    286.74 o
  -6   5   7    16406.52    16906.38    231.37 o
  -3   5   7    26753.46    26999.81    352.84 o
   0   5   7    19623.61    19855.25    209.71 o
  -5   6   7    16961.16    17422.32    298.23 o
  -2   6   7    20235.04    20644.05    292.88 o
   0   1   8     4000.22     4222.17     40.31 o
  -2   2   8     3217.94     3341.30     22.68 o
   1   2   8     2138.01     2281.51     26.58 o
  -4   3   8     3101.92     3117.21     36.57 o
  -1   3   8     3874.07     4002.32     68.71 o
   2   3   8     2015.30     1916.33     34.63 o
  -6   4   8      845.97      722.87     26.64 o
  -3   4   8     1791.84     1872.72     21.60 o
   0   4   8     2194.29     2234.74     30.22 o
  -5   5   8     1362.22     1286.55     34.61 o
  -2   5   8     1386.56     1466.78     24.13 o
   1   5   8      805.73      683.28     33.85 o
  -4   6   8     1991.42     1889.59     44.12 o
  -1   6   8     1656.03     1500.67     39.80 o
   0   0   9    35696.00    36130.49    749.73 o
   1   1   9      766.46      681.19      6.74 o
  -1   2   9     2898.13     2672.69     19.87 o
   2   2   9     2028.69     2031.26     24.46 o
  -3   3   9    12324.47    12049.49    100.44 o
   0   3   9    12316.75    11885.90     89.22 o
   3   3   9     4124.74     4278.30     75.64 o
  -5   4   9      678.29      727.28     18.64 o
  -2   4   9      927.92      805.10     13.33 o
   1   4   9      679.45      717.25     16.73 o
  -4   5   9     1315.13     1284.55     23.75 o
  -1   5   9     1318.25     1305.14     34.56 o
  -3   6   9     4144.08     4002.52     64.93 o
  -1   1  10     2594.90     2271.55     15.02 o
  -3   2  10     1791.81     1695.17     19.73 o
   0   2  10     2933.83     2838.44     19.84 o
  -5   3  10     1702.23     1684.74     73.38 o
  -2   3  10     2738.36     2661.79     23.93 o
   1   3  10     1799.57     1715.66     23.40 o
  -4   4  10     1140.97     1129.69     18.52 o
  -1   4  10     1078.66     1039.15     31.90 o
   2   4  10      476.49      479.96     19.07 o
  -6   5  10      574.58      558.16     21.50 o
  -3   5  10     1376.87     1416.58     25.79 o
   0   5  10     1252.55     1194.52     33.90 o
  -5   6  10      991.08      952.94     36.04 o
  -2   6  10     1072.65      954.76     35.93 o
   0   1  11    24175.78    24611.73    338.06 o
  -2   2  11    14887.01    14922.00    104.54 o
   1   2  11    11819.56    11722.38    111.72 o
  -4   3  11     9608.73     9389.48     87.50 o
  -1   3  11    13057.37    12800.35    106.42 o
   2   3  11     4975.93     4828.27     75.43 o
  -6   4  11     3463.12     3448.41     59.97 o
  -3   4  11     8583.38     8369.68    152.13 o
   0   4  11     7894.48     7756.71     79.99 o
  -5   5  11     3212.62     3147.08     48.29 o
  -2   5  11     4655.82     4614.94     81.49 o
   1   5  11     2705.58     2676.86     65.05 o
  -4   6  11     4223.21     4355.20     74.86 o
  -1   6  11     3153.27     3172.12     65.33 o
   0   0  12    76965.14    77002.08    762.87 o
   1   1  12    78367.58    82894.96    618.79 o
  -1   2  12   126396.50   136485.69   1839.22 o
   2   2  12    66422.81    68270.14    521.89 o
  -3   3  12    44274.82    46037.19   1011.74 o
   0   3  12    44283.64    46046.14    426.65 o
   3   3  12    18867.14    19156.39    267.24 o
  -5   4  12    28703.86    29012.80    304.39 o
  -2   4  12    44840.21    46583.25    362.40 o
   1   4  12    28717.49    29312.31    273.85 o
  -4   5  12    41390.40    43046.46    692.85 o
  -1   5  12    41357.64    42657.17    399.10 o
  -3   6  12    18980.39    19317.89    272.33 o
  -1   1  13      349.14      445.23      6.06 o
  -3   2  13      111.30      147.05      7.40 o
   0   2  13      229.71      294.06      5.21 o
  -5   3  13      212.50      200.63     10.99 o
  -2   3  13      450.18      517.90      7.50 o
   1   3  13      409.08      427.09     14.21 o
  -4   4  13      211.40      196.32     10.85 o
  -1   4  13      109.83      133.94     10.85 o
   2   4  13       56.53       60.47     13.29 o
  -6   5  13       58.62       29.36     18.24 o
  -3   5  13       85.60       74.66      9.45 o
   0   5  13      106.53      101.81     22.29 o
  -5   6  13      279.31      211.72     27.05 o
  -2   6  13      372.27      311.12     23.71 o
   0   1  14    28838.72    28934.53    621.44 o
  -2   2  14    25727.74    25802.10    155.65 o
   1   2  14    19090.88    19228.18    163.07 o
  -4   3  14    13907.37    13727.70    137.53 o
  -1   3  14    21111.31    21141.76    243.94 o
   2   3  14    12057.39    12007.10    127.71 o
  -6   4  14     5958.90     6098.29    106.59 o
  -3   4  14    12579.16    12437.55    124.21 o
   0   4  14    11021.93    11068.00    117.55 o
  -5   5  14     9182.62     9071.38    185.31 o
  -2   5  14    11076.97    11008.53    134.72 o
  -4   6  14     7242.83     7310.67    123.12 o
   0   0  15    10872.79    11434.05    134.23 o
   1   1  15     1225.18     1418.71     13.89 o
  -1   2  15    14953.79    15375.59    107.00 o
   2   2  15     7964.55     7857.65     81.64 o
  -3   3  15     5731.02     5870.80     53.02 o
   0   3  15     5728.70     5777.27     54.05 o
   3   3  15     2686.86     2358.74     55.16 o
  -5   4  15      817.91      749.58     18.20 o
  -2   4  15     1030.75     1127.69     20.44 o
   1   4  15      822.93      782.87     39.26 o
  -4   5  15     5210.13     5107.60     73.55 o
  -1   5  15     5202.04     5116.73     75.26 o
  -3   6  15     2746.62     2640.11     64.93 o
  -1   1  16    12516.74    12657.01    117.33 o
  -3   2  16     8146.85     8103.42     65.66 o
   0   2  16     9180.66     9245.68     75.14 o
  -5   3  16     4271.20     4370.87     62.07 o
  -2   3  16     8788.95     8826.42     72.26 o
   1   3  16     7075.55     6980.07     71.09 o
  -4   4  16     6070.60     6114.64     69.22 o
  -1   4  16     6643.21     6493.82     88.87 o
   2   4  16     3173.38     3088.27     68.05 o
  -3   5  16     3939.21     3949.58     98.33 o
   0   5  16     2848.47     2847.90    102.78 o
  -2   6  16     3627.69     3513.05     79.18 o
   0   1  17    35517.19    35672.14    277.83 o
  -2   2  17    28544.95    29373.94    207.43 o
   1   2  17    25443.68    25747.63    441.53 o
  -4   3  17    15577.52    15515.45    149.66 o
  -1   3  17    21956.47    22200.55    181.03 o
   2   3  17    11737.35    11672.67    220.83 o
  -3   4  17    18258.25    18091.13    202.05 o
   0   4  17    14456.89    14523.72    273.24 o
  -5   5  17     9556.48     9613.22    162.37 o
  -2   5  17    13296.00    13648.69    160.19 o
   0   0  18    18205.83    18072.17    213.20 o
   1   1  18     2188.73     2228.40     24.56 o
  -1   2  18     5782.06     5823.69     53.82 o
   2   2  18     3489.19     3390.22     47.26 o
  -3   3  18     9583.85     9375.12     96.41 o
   0   3  18     9575.43     9631.87    127.93 o
  -5   4  18      986.44      957.36     27.10 o
  -2   4  18     1487.86     1545.10     26.51 o
   1   4  18      990.84      978.41     30.50 o
  -4   5  18     2253.38     2323.24     53.68 o
  -1   5  18     2255.87     2257.85     47.79 o
  -1   1  19    33131.11    33568.05    268.88 o
  -3   2  19    23734.43    23542.03    214.83 o
   0   2  19    29515.78    30038.29    254.86 o
  -5   3  19    14868.06    15098.65    406.04 o
  -2   3  19    25101.07    25485.82    462.53 o
   1   3  19    18056.80    18110.54    191.40 o
  -4   4  19    14871.82    15036.03    195.59 o
  -1   4  19    16678.52    16645.23    296.81 o
  -3   5  19    14445.89    14588.29    325.78 o
   0   5  19    11818.21    11657.16    474.66 o
   0   1  20     4841.22     5023.15    120.97 o
  -2   2  20     4976.30     5087.88     51.95 o
   1   2  20     4436.38     4389.13     53.60 o
  -4   3  20     2544.88     2414.82     44.89 o
  -1   3  20     3702.34     3683.77     58.07 o
   2   3  20     2907.93     2677.29     61.27 o
  -3   4  20     3155.55     3148.38     61.34 o
   0   4  20     2428.42     2336.00     55.73 o
  -2   5  20     3286.06     3219.62     68.83 o
   0   0  21     3409.16     3410.92    102.98 o
   1   1  21     7116.81     7182.07     66.80 o
  -1   2  21    13641.07    13572.27    152.31 o
   2   2  21     8743.42     8945.90    136.24 o
  -3   3  21     2632.53     2654.77     43.04 o
   0   3  21     2636.13     2665.63     39.31 o
  -5   4  21     3190.28     3149.65     72.88 o
  -2   4  21     4742.55     4744.52    110.20 o
   1   4  21     3192.10     3148.63     66.37 o
  -4   5  21     5897.77     5825.32    238.53 o
  -1   5  21     5882.74     5784.55     98.27 o
  -1   1  22      251.52      213.36      8.10 o
  -3   2  22      234.93      233.13     10.97 o
   0   2  22      194.59      168.25     10.15 o
  -5   3  22       33.19       35.57     12.87 o
  -2   3  22       75.59       77.90     10.80 o
   1   3  22       36.16       46.17     11.49 o
  -4   4  22       78.37       96.62     16.26 o
  -1   4  22      172.43      181.98     13.64 o
  -3   5  22       88.46       98.77     17.46 o
   0   1  23    21325.11    21832.63    206.18 o
  -2   2  23    19612.10    19808.22    208.01 o
   1   2  23    15771.98    16087.03    172.32 o
  -4   3  23    11616.13    11516.17    184.91 o
  -1   3  23    16505.56    16592.21    204.18 o
   2   3  23    10578.32    10615.12    177.80 o
  -3   4  23    11098.60    11257.79    171.45 o
   0   4  23     9692.54     9757.66    157.87 o
  -2   5  23    10091.74    10385.10    184.89 o
   0   0  24    18082.66    18128.79    289.83 o
   1   1  24    22225.00    22244.00    557.68 o
  -1   2  24     9680.73     9653.79    177.17 o
   2   2  24     6597.62     6476.09    132.60 o
  -3   3  24    11821.83    11660.66    172.06 o
   0   3  24    11822.22    11860.93    256.45 o
  -2   4  24    14760.67    14958.33    330.18 o
  -1   1  25      210.87      178.70      9.05 o
  -3   2  25       74.52       77.05     13.36 o
   0   2  25       92.54      106.61     12.66 o
  -2   3  25      142.78      128.22     11.92 o
   1   3  25      136.35      107.05     18.46 o
  -4   4  25       88.85      146.92     75.67 o
  -1   4  25       73.06      105.57     18.61 o
   0   1  26     8035.68     8121.54     98.41 o
  -2   2  26     6738.75     6636.08    100.40 o
   1   2  26     6563.26     6406.20    141.75 o
  -4   3  26     4216.98     4025.05    136.53 o
  -1   3  26     5425.27     5488.33    105.62 o
  -3   4  26     5189.82     5033.87    100.28 o
   0   0  27     2551.67     2607.29     72.16 o
   1   1  27     8208.77     8020.01    173.35 o
  -1   2  27     4314.89     4239.28     76.38 o
   2   2  27     3170.09     2790.87     70.22 o
  -3   3  27     1879.18     1694.83     44.97 o
   0   3  27     1882.33     1699.24     42.70 o
  -2   4  27     5879.66     5672.97    140.46 o
  -1   1  28    16577.07    16845.29    522.07 o
  -3   2  28    12773.72    12568.63    260.77 o
   0   2  28    15195.46    15575.20    284.03 o
  -2   3  28    13110.46    13589.76    242.54 o
   0   1  29     3464.53     3442.84     96.83 o
  -2   2  29     2738.08     2670.93     59.46 o
   1   2  29     2288.12     2249.42    131.82 o
  -1   3  29     2811.84     2804.00    131.99 o
   0   0  30     4036.31     4093.85    119.54 o
   1   1  30     6920.85     6692.37    166.28 o
  -1   2  30     9278.51     9298.01    199.13 o
  -1   1  31     5766.04     5749.42    275.54 o
   0   2  31     4953.28     4724.26    110.42 o
   0   1  32     2244.25     2040.67    103.26 o
   0   0  33     5640.19     5845.63    364.39 o
 
